# Supplementary material for: Infants Fed Breastmilk or 2′-FL Supplemented Formula Have Similar Systemic Levels of Microbiota-Derived Secondary Bile Acids
Source: Nutrients. 2023 May 17;15(10):2339. doi: 10.3390/nu15102339 (PMC10223299; doi:10.3390/nu15102339)
Supplement: Supplementary file 1 [file nutrients-15-02339-s001.zip]

Archive with 1 entries (1 files):
- nutrients-2368516-supplementary.xlsx
