# Supplementary material for: Infants Fed Breastmilk or 2′-FL Supplemented Formula Have Similar Systemic Levels of Microbiota-Derived Secondary Bile Acids
Source: Nutrients. 2023 May 17;15(10):2339. doi: 10.3390/nu15102339 (PMC10223299; doi:10.3390/nu15102339)
Supplement: Supplementary file 1 [file nutrients-15-02339-s001.zip › nutrients-2368516-supplementary.xlsx]

## Sheet: supplemental_table
COMP_ID	condition	log2FoldChange (vs. control formula)	pvalue	BIOCHEMICAL	SUPER_PATHWAY	SUB_PATHWAY	PUBCHEM	KEGG
1640	2'-FL (0.2 g/L)	1.28126	0.00626008	ascorbate (Vitamin C)	Cofactors and Vitamins	Ascorbate and Aldarate Metabolism	NA	C00072
1768	2'-FL (0.2 g/L)	1.19946	0.0146119	carnosine	Peptide	Dipeptide Derivative	439224	C00386
18392	2'-FL (0.2 g/L)	1.49887	0.0277244	theobromine	Xenobiotics	Xanthine Metabolism	5429	C07480
20488	2'-FL (0.2 g/L)	0.98564	0.0406694	glucose	Carbohydrate	Glycolysis, Gluconeogenesis, and Pyruvate Metabolism	79025	C00031
22273	2'-FL (0.2 g/L)	1.02285	0.0284258	isocaproate	Lipid	Fatty Acid, Branched	12587	NA
22842	2'-FL (0.2 g/L)	1.94637	0.00104541	cholate	Lipid	Primary Bile Acid Metabolism	221493	C00695
31787	2'-FL (0.2 g/L)	1.19865	0.0262726	3-carboxy-4-methyl-5-propyl-2-furanpropanoate (CMPF)	Lipid	Fatty Acid, Dicarboxylate	123979	NA
31904	2'-FL (0.2 g/L)	1.58849	0.00851953	7-ketodeoxycholate	Lipid	Secondary Bile Acid Metabolism	188292	NA
32504	2'-FL (0.2 g/L)	1.00539	0.0479857	docosapentaenoate (DPA; 22:5n3)	Lipid	Polyunsaturated Fatty Acid (n3 and n6)	6441454	C16513
34093	2'-FL (0.2 g/L)	1.17772	0.00828785	hyocholate	Lipid	Secondary Bile Acid Metabolism	92805	C17649
34406	2'-FL (0.2 g/L)	1.0282	0.0489199	valerylcarnitine (C5)	Lipid	Fatty Acid Metabolism(Acyl Carnitine)	6426903	NA
35527	2'-FL (0.2 g/L)	1.22881	0.0153418	4-hydroxyhippurate	Xenobiotics	Benzoate Metabolism	151012	NA
37482	2'-FL (0.2 g/L)	0.787194	0.0491681	5-pregnen-3b, 17-diol-20-one 3-sulfate	Lipid	Steroid	152971	NA
47666	2'-FL (0.2 g/L)	0.780668	0.0231361	alpha-CEHC sulfate	Cofactors and Vitamins	Tocopherol Metabolism	NA	NA
48188	2'-FL (0.2 g/L)	0.812726	0.0255283	alpha-CEHC	Cofactors and Vitamins	Tocopherol Metabolism	9943542	NA
542	2'-FL (0.2 g/L)	1.17848	0.0383991	3-hydroxybutyrate (BHBA)	Lipid	Ketone Bodies	441	C01089
12083	2'-FL (1.0 g/L)	1.18776	0.0109687	ribose	Carbohydrate	Pentose Metabolism	5779	C00121
15778	2'-FL (1.0 g/L)	0.922934	0.0449795	benzoate	Xenobiotics	Benzoate Metabolism	243	C00180
15821	2'-FL (1.0 g/L)	1.28531	0.00510426	fucose	Carbohydrate	Pentose Metabolism	19466	C01018
18476	2'-FL (1.0 g/L)	0.83481	0.0461695	glycocholate	Lipid	Primary Bile Acid Metabolism	10140	C01921
20488	2'-FL (1.0 g/L)	0.973552	0.0446006	glucose	Carbohydrate	Glycolysis, Gluconeogenesis, and Pyruvate Metabolism	79025	C00031
22842	2'-FL (1.0 g/L)	1.61706	0.00730604	cholate	Lipid	Primary Bile Acid Metabolism	221493	C00695
32620	2'-FL (1.0 g/L)	1.97157	0.000206026	glycolithocholate sulfate*	Lipid	Secondary Bile Acid Metabolism	72222	C11301
32807	2'-FL (1.0 g/L)	1.47026	0.000987403	taurocholenate sulfate	Lipid	Secondary Bile Acid Metabolism	NA	NA
35320	2'-FL (1.0 g/L)	1.41731	0.00145582	catechol sulfate	Xenobiotics	Benzoate Metabolism	3083879	C00090
35527	2'-FL (1.0 g/L)	1.05759	0.0394863	4-hydroxyhippurate	Xenobiotics	Benzoate Metabolism	151012	NA
36776	2'-FL (1.0 g/L)	0.921803	0.0433434	7-HOCA	Lipid	Sterol	3081085	C17337
36850	2'-FL (1.0 g/L)	2.13038	3.34982e-05	taurolithocholate 3-sulfate	Lipid	Secondary Bile Acid Metabolism	440071	C03642
37181	2'-FL (1.0 g/L)	1.6887	0.010128	4-allylphenol sulfate	Xenobiotics	Food Component/Plant	NA	NA
38276	2'-FL (1.0 g/L)	1.54058	0.000836935	2,3-dihydroxyisovalerate	Xenobiotics	Food Component/Plant	677	C04039
39600	2'-FL (1.0 g/L)	2.00911	0.0122042	3-hydroxyhippurate	Xenobiotics	Benzoate Metabolism	450268	NA
42103	2'-FL (1.0 g/L)	1.27604	0.00300612	3-hydroxypropanoate	Lipid	Fatty Acid, Monohydroxy	68152	C01013
42574	2'-FL (1.0 g/L)	1.15037	0.00731183	glycohyocholate	Lipid	Secondary Bile Acid Metabolism	NA	NA
43835	2'-FL (1.0 g/L)	1.75393	0.000173568	3-dehydrocholate	Lipid	Secondary Bile Acid Metabolism	159655	NA
44620	2'-FL (1.0 g/L)	1.17505	0.00535653	4-acetylphenyl sulfate	Xenobiotics	Drug	4684006	NA
46111	2'-FL (1.0 g/L)	1.8179	0.000138158	O-methylcatechol sulfate	Xenobiotics	Benzoate Metabolism	22473	NA
46144	2'-FL (1.0 g/L)	2.83122	1.50336e-07	methyl glucopyranoside (alpha + beta)	Xenobiotics	Food Component/Plant	NA	NA
48146	2'-FL (1.0 g/L)	2.29097	0.000159018	2-fucosyllactose	Carbohydrate	Disaccharides and Oligosaccharides	170484	NA
1110	Breastmilk	1.83939	8.30142e-06	arachidonate (20:4n6)	Lipid	Polyunsaturated Fatty Acid (n3 and n6)	444899	C00219
1121	Breastmilk	2.08647	2.62002e-07	margarate (17:0)	Lipid	Long Chain Fatty Acid	10465	NA
12083	Breastmilk	1.69134	7.86605e-05	ribose	Carbohydrate	Pentose Metabolism	5779	C00121
12129	Breastmilk	1.036	0.0145756	beta-hydroxyisovalerate	Amino Acid	Leucine, Isoleucine and Valine Metabolism	69362	NA
1356	Breastmilk	1.47906	0.000627134	nonadecanoate (19:0)	Lipid	Long Chain Fatty Acid	12591	C16535
1358	Breastmilk	0.942108	0.0405429	stearate (18:0)	Lipid	Long Chain Fatty Acid	5281	C01530
1361	Breastmilk	1.74495	3.75185e-05	pentadecanoate (15:0)	Lipid	Long Chain Fatty Acid	13849	C16537
1412	Breastmilk	1.15204	0.00851716	2'-deoxyuridine	Nucleotide	Pyrimidine Metabolism, Uracil containing	13712	C00526
1496	Breastmilk	0.894426	0.0398652	methylmalonate (MMA)	Lipid	Fatty Acid Metabolism (also BCAA Metabolism)	487	C02170
15136	Breastmilk	1.06543	0.0100421	xanthosine	Nucleotide	Purine Metabolism, (Hypo)Xanthine/Inosine containing	64959	C01762
1552	Breastmilk	1.51419	0.000300087	erucate (22:1n9)	Lipid	Long Chain Fatty Acid	5281116	C08316
15677	Breastmilk	1.69358	2.25553e-05	3-methylhistidine	Amino Acid	Histidine Metabolism	64969	C01152
15716	Breastmilk	1.12086	0.0105457	imidazole lactate	Amino Acid	Histidine Metabolism	440129	C05568
15747	Breastmilk	2.49875	3.60977e-05	anserine	Peptide	Dipeptide Derivative	112072	C01262
15821	Breastmilk	2.36956	3.08257e-09	fucose	Carbohydrate	Pentose Metabolism	19466	C01018
1768	Breastmilk	1.01242	0.0368086	carnosine	Peptide	Dipeptide Derivative	439224	C00386
17805	Breastmilk	1.68397	7.6246e-05	dihomolinoleate (20:2n6)	Lipid	Polyunsaturated Fatty Acid (n3 and n6)	6439848	C16525
18254	Breastmilk	5.51732	9.85255e-14	paraxanthine	Xenobiotics	Xanthine Metabolism	4687	C13747
18349	Breastmilk	1.81935	8.63057e-06	indolelactate	Amino Acid	Tryptophan Metabolism	92904	C02043
18392	Breastmilk	8.34844	6.08077e-43	theobromine	Xenobiotics	Xanthine Metabolism	5429	C07480
18394	Breastmilk	5.23582	7.24849e-10	theophylline	Xenobiotics	Xanthine Metabolism	2153	C07130
18467	Breastmilk	2.57623	2.05716e-10	eicosapentaenoate (EPA; 20:5n3)	Lipid	Polyunsaturated Fatty Acid (n3 and n6)	446284	C06428
19266	Breastmilk	1.47648	0.00228322	2-arachidonoyl glycerol	Lipid	Monoacylglycerol	5282280	C13856
19503	Breastmilk	1.89825	4.23898e-06	sphingomyelin	Lipid	Sphingolipid Metabolism	6453725	C00550
19934	Breastmilk	0.816269	0.0479898	myo-inositol	Lipid	Inositol Metabolism	892	C00137
20488	Breastmilk	1.40676	0.00172298	glucose	Carbohydrate	Glycolysis, Gluconeogenesis, and Pyruvate Metabolism	79025	C00031
20675	Breastmilk	4.65364	2.17364e-27	1,5-anhydroglucitol (1,5-AG)	Carbohydrate	Glycolysis, Gluconeogenesis, and Pyruvate Metabolism	64960	C07326
21127	Breastmilk	1.28834	0.00335989	1-palmitoylglycerol (16:0)	Lipid	Monoacylglycerol	14900	NA
2137	Breastmilk	2.48193	3.49527e-10	biliverdin	Cofactors and Vitamins	Hemoglobin and Porphyrin Metabolism	5353439	C00500
22001	Breastmilk	1.1068	0.0104516	3-hydroxyoctanoate	Lipid	Fatty Acid, Monohydroxy	26613	NA
22053	Breastmilk	1.40144	0.00113251	3-hydroxydecanoate	Lipid	Fatty Acid, Monohydroxy	26612	NA
22130	Breastmilk	1.95738	9.54786e-06	phenyllactate (PLA)	Amino Acid	Phenylalanine and Tyrosine Metabolism	3848	C05607
22842	Breastmilk	1.76162	0.00232492	cholate	Lipid	Primary Bile Acid Metabolism	221493	C00695
31539	Breastmilk	3.63535	2.05496e-10	O-acetylhomoserine	Amino Acid	Glycine, Serine and Threonine Metabolism	439389	C01077
31591	Breastmilk	1.34831	0.00176218	androsterone sulfate	Lipid	Steroid	159663	NA
31787	Breastmilk	4.43174	2.19686e-18	3-carboxy-4-methyl-5-propyl-2-furanpropanoate (CMPF)	Lipid	Fatty Acid, Dicarboxylate	123979	NA
31943	Breastmilk	1.34367	0.00256113	3-hydroxysebacate	Lipid	Fatty Acid, Monohydroxy	3017884	NA
32379	Breastmilk	4.36477	4.17225e-28	scyllo-inositol	Lipid	Inositol Metabolism	892	C06153
32415	Breastmilk	1.9399	1.31811e-06	docosadienoate (22:2n6)	Lipid	Polyunsaturated Fatty Acid (n3 and n6)	5282807	C16533
32417	Breastmilk	1.75462	2.47206e-05	docosatrienoate (22:3n3)	Lipid	Polyunsaturated Fatty Acid (n3 and n6)	5312556	C16534
32418	Breastmilk	2.20916	7.53471e-08	myristoleate (14:1n5)	Lipid	Long Chain Fatty Acid	5281119	C08322
32426	Breastmilk	1.58392	0.0190004	I-urobilinogen	Cofactors and Vitamins	Hemoglobin and Porphyrin Metabolism	26818	C05790
32445	Breastmilk	3.56379	1.65921e-08	3-methylxanthine	Xenobiotics	Xanthine Metabolism	70639	C16357
32457	Breastmilk	1.30041	0.00332883	3-hydroxylaurate	Lipid	Fatty Acid, Monohydroxy	94216	NA
32497	Breastmilk	5.02274	9.78441e-32	10-undecenoate (11:1n1)	Lipid	Medium Chain Fatty Acid	NA	NA
32504	Breastmilk	3.29147	2.68756e-15	docosapentaenoate (DPA; 22:5n3)	Lipid	Polyunsaturated Fatty Acid (n3 and n6)	6441454	C16513
32586	Breastmilk	2.0061	6.36105e-08	bilirubin (E,E)*	Cofactors and Vitamins	Hemoglobin and Porphyrin Metabolism	5315454	NA
32807	Breastmilk	1.11687	0.0129377	taurocholenate sulfate	Lipid	Secondary Bile Acid Metabolism	NA	NA
33419	Breastmilk	1.4453	0.001642	2-palmitoylglycerol (16:0)	Lipid	Monoacylglycerol	123409	NA
33447	Breastmilk	2.22055	3.80334e-08	palmitoleate (16:1n7)	Lipid	Long Chain Fatty Acid	445638	C08362
33959	Breastmilk	0.999538	0.00970461	N-acetyltryptophan	Amino Acid	Tryptophan Metabolism	700653	C03137
33968	Breastmilk	2.02256	2.00249e-06	5-dodecenoate (12:1n7)	Lipid	Medium Chain Fatty Acid	5312378	NA
33969	Breastmilk	0.976976	0.0320225	stearidonate (18:4n3)	Lipid	Polyunsaturated Fatty Acid (n3 and n6)	5312508	C16300
33970	Breastmilk	1.80943	9.50253e-06	vaccenate (18:1n7)	Lipid	Long Chain Fatty Acid	5282761	C08367
33971	Breastmilk	2.22465	1.75305e-08	10-heptadecenoate (17:1n7)	Lipid	Long Chain Fatty Acid	5312435	NA
33972	Breastmilk	2.24628	1.68188e-08	10-nonadecenoate (19:1n9)	Lipid	Long Chain Fatty Acid	5312513	NA
34093	Breastmilk	1.47694	0.000596817	hyocholate	Lipid	Secondary Bile Acid Metabolism	92805	C17649
34384	Breastmilk	1.19293	0.00566714	stachydrine	Xenobiotics	Food Component/Plant	115244	C10172
34386	Breastmilk	1.11601	0.0381143	methyl-4-hydroxybenzoate	Xenobiotics	Benzoate Metabolism	7456	D01400
34390	Breastmilk	2.87356	5.77563e-05	7-methylxanthine	Xenobiotics	Xanthine Metabolism	68374	C16353
34395	Breastmilk	2.54181	5.89787e-07	1-methylurate	Xenobiotics	Xanthine Metabolism	69726	C16359
34397	Breastmilk	0.939161	0.038848	1-arachidonylglycerol	Lipid	Monoacylglycerol	5282281	C13857
34400	Breastmilk	3.54248	0.00133263	1,7-dimethylurate	Xenobiotics	Xanthine Metabolism	91611	C16356
34404	Breastmilk	3.42746	0.015709	1,3,7-trimethylurate	Xenobiotics	Xanthine Metabolism	79437	C16361
34565	Breastmilk	1.77532	0.000426367	1-palmitoleoylglycerophosphoethanolamine*	Lipid	Lysolipid	NA	NA
35186	Breastmilk	0.850478	0.0497732	1-arachidonoyl-GPE* (20:4)*	Lipid	Lysolipid	42607465	NA
35433	Breastmilk	0.889474	0.026463	beta-hydroxyisovaleroylcarnitine	Amino Acid	Leucine, Isoleucine and Valine Metabolism	NA	NA
35669	Breastmilk	1.2821	0.00465545	tetradecanedioate (C14)	Lipid	Fatty Acid, Dicarboxylate	13185	NA
35675	Breastmilk	1.03796	0.0216878	2-hydroxypalmitate	Lipid	Fatty Acid, Monohydroxy	92836	NA
35678	Breastmilk	2.09406	1.72011e-06	hexadecanedioate (C16)	Lipid	Fatty Acid, Dicarboxylate	10459	C19615
35718	Breastmilk	2.27525	1.75549e-08	dihomolinolenate (20:3n3 or 3n6)	Lipid	Polyunsaturated Fatty Acid (n3 and n6)	5280581	C03242
36754	Breastmilk	1.04881	0.0287211	octadecanedioate (C18)	Lipid	Fatty Acid, Dicarboxylate	70095	NA
36850	Breastmilk	1.40786	0.0063412	taurolithocholate 3-sulfate	Lipid	Secondary Bile Acid Metabolism	440071	C03642
37097	Breastmilk	4.50602	6.52436e-18	tryptophan betaine	Amino Acid	Tryptophan Metabolism	442106	C09213
37181	Breastmilk	2.05496	0.00109947	4-allylphenol sulfate	Xenobiotics	Food Component/Plant	NA	NA
37182	Breastmilk	1.00784	0.0103625	5alpha-androstan-3alpha,17alpha-diol disulfate	Lipid	Steroid	NA	NA
37183	Breastmilk	0.98162	0.0146427	5alpha-androstan-3alpha,17alpha-diol monosulfate	Lipid	Steroid	NA	NA
37184	Breastmilk	1.25549	0.022197	5alpha-androstan-3alpha,17beta-diol disulfate	Lipid	Steroid	NA	NA
37190	Breastmilk	1.24233	0.0251922	5alpha-androstan-3beta,17beta-diol disulfate	Lipid	Steroid	242332	C12525
37198	Breastmilk	1.11223	0.00899557	5alpha-pregnan-3beta,20alpha-diol disulfate	Lipid	Steroid	NA	NA
37200	Breastmilk	1.00791	0.0191347	5alpha-pregnan-3beta,20alpha-diol monsulfate (2)	Lipid	Steroid	NA	NA
37209	Breastmilk	1.7841	0.00338502	4-androsten-3alpha,17alpha-diol monosulfate (3)	Lipid	Steroid	NA	NA
37366	Breastmilk	1.64209	0.0255386	2-docosapentaenoyl-GPC* (22:5n3)*	Lipid	Lysolipid	NA	NA
37372	Breastmilk	0.982206	0.028957	5-HETE	Lipid	Eicosanoid	5280733	C04805
37419	Breastmilk	0.915227	0.0284881	1-margaroylglycerophosphoethanolamine*	Lipid	Lysolipid	NA	NA
37459	Breastmilk	3.89853	2.75874e-13	ergothioneine	Xenobiotics	Food Component/Plant	3032311	C05570
37478	Breastmilk	1.96939	6.55014e-07	docosapentaenoate (n6 DPA; 22:5n6)	Lipid	Polyunsaturated Fatty Acid (n3 and n6)	6441454	C16513
37529	Breastmilk	1.95287	2.1506e-06	oleoyl sphingomyelin	Lipid	Sphingolipid Metabolism	6443882	NA
37540	Breastmilk	1.21774	0.00327705	cortisone monosulfate	Lipid	Steroid	193322	C00762
38002	Breastmilk	2.07414	0.000453343	1,2-propanediol	Xenobiotics	Chemical	1030	C00583
38165	Breastmilk	1.01787	0.0219825	palmitoyl ethanolamide	Lipid	Endocannabinoid	4671	C16512
39592	Breastmilk	1.30466	0.00227026	S-methylcysteine	Amino Acid	Methionine, Cysteine, SAM and Taurine Metabolism	24417	NA
39609	Breastmilk	1.35064	0.00201772	16-hydroxypalmitate	Lipid	Fatty Acid, Monohydroxy	10466	C18218
39730	Breastmilk	1.19206	0.00780185	N-stearoyltaurine	Lipid	Endocannabinoid	168274	NA
41888	Breastmilk	1.807	6.60574e-06	succinimide	Xenobiotics	Chemical	11439	C07273
42459	Breastmilk	1.45094	0.000652384	palmitoleoyl sphingomyelin*	Lipid	Sphingolipid Metabolism	NA	NA
43265	Breastmilk	1.52009	0.0181721	phenylcarnitine*	Xenobiotics	Chemical	NA	NA
43330	Breastmilk	1.82253	0.0307851	2-hydroxyibuprofen	Xenobiotics	Drug	NA	NA
43802	Breastmilk	1.06741	0.0284952	guanidinoacetate	Amino Acid	Creatine Metabolism	763	C00581
43807	Breastmilk	2.90426	2.62702e-12	bilirubin	Cofactors and Vitamins	Hemoglobin and Porphyrin Metabolism	5280352	C00486
44630	Breastmilk	1.02614	0.00774325	1-eicosatrienoylglycerophosphoethanolamine*	Lipid	Lysolipid	NA	NA
44644	Breastmilk	2.53568	2.19384e-05	12-dehydrocholate	Lipid	Secondary Bile Acid Metabolism	94235	NA
44675	Breastmilk	1.54274	0.000354244	docosahexaenoate (DHA; 22:6n3)	Lipid	Polyunsaturated Fatty Acid (n3 and n6)	445580	C06429
46144	Breastmilk	2.37982	8.66364e-06	methyl glucopyranoside (alpha + beta)	Xenobiotics	Food Component/Plant	NA	NA
46165	Breastmilk	1.00612	0.0264148	3-methyl catechol sulfate (1)	Xenobiotics	Benzoate Metabolism	NA	NA
46172	Breastmilk	2.18747	3.48527e-06	5alpha-pregnan-3(alpha or beta),20beta-diol disulfate	Lipid	Steroid	5127902	NA
46225	Breastmilk	0.86132	0.0338576	pyroglutamine*	Amino Acid	Glutamate Metabolism	134508	NA
47888	Breastmilk	1.99621	2.90453e-06	1-eicosapentaenoylglycerophosphoethanolamine*	Lipid	Lysolipid	NA	NA
48146	Breastmilk	3.57125	1.63433e-10	2-fucosyllactose	Carbohydrate	Disaccharides and Oligosaccharides	170484	NA
48314	Breastmilk	1.79926	2.40233e-05	palmitoyl-oleoyl-glycerophosphoglycerol (1)*	Lipid	Lysolipid	NA	NA
48383	Breastmilk	0.942097	0.0299166	palmitoyl-arachidonoyl-glycerophosphocholine (1)*	Lipid	Lysolipid	NA	NA
48386	Breastmilk	1.09342	0.0113805	stearoyl-arachidonoyl-glycerophosphocholine (1)*	Lipid	Lysolipid	NA	NA
542	Breastmilk	1.70874	0.00144696	3-hydroxybutyrate (BHBA)	Lipid	Ketone Bodies	441	C01089
569	Breastmilk	7.34552	3.96863e-42	caffeine	Xenobiotics	Xanthine Metabolism	2519	C07481
590	Breastmilk	2.13766	6.57484e-07	hypotaurine	Amino Acid	Methionine, Cysteine, SAM and Taurine Metabolism	107812	C00519
1494	2'-FL (0.2 g/L)	-0.953518	0.0478837	5-oxoproline	Amino Acid	Glutathione Metabolism	7405	C01879
15365	2'-FL (0.2 g/L)	-1.22546	0.0284935	glycerol 3-phosphate (G3P)	Lipid	Glycerolipid Metabolism	754	C00093
18374	2'-FL (0.2 g/L)	-0.862741	0.0361375	methionine sulfoxide	Amino Acid	Methionine, Cysteine, SAM and Taurine Metabolism	158980	C02989
43266	2'-FL (0.2 g/L)	-1.04472	0.014904	2-aminophenol sulfate	Xenobiotics	Chemical	181670	NA
44875	2'-FL (0.2 g/L)	-1.39533	0.00164348	cyclo(L-phe-L-pro)	Peptide	Dipeptide	9837725;443440	C11847
46547	2'-FL (0.2 g/L)	-0.911816	0.0480971	3-methylglutarylcarnitine (1)	Amino Acid	Lysine Metabolism	128145	NA
46548	2'-FL (0.2 g/L)	-0.895502	0.0368455	3-methylglutarylcarnitine (2)	Amino Acid	Lysine Metabolism	128145	NA
527	2'-FL (0.2 g/L)	-1.23568	0.00890159	lactate	Carbohydrate	Glycolysis, Gluconeogenesis, and Pyruvate Metabolism	612	C00186
32342	2'-FL (1.0 g/L)	-2.16062	0.0196172	AMP	Nucleotide	Purine Metabolism, Adenine containing	6083	C00020
43266	2'-FL (1.0 g/L)	-0.93295	0.0284743	2-aminophenol sulfate	Xenobiotics	Chemical	181670	NA
44875	2'-FL (1.0 g/L)	-1.00335	0.0182005	cyclo(L-phe-L-pro)	Peptide	Dipeptide	9837725;443440	C11847
46548	2'-FL (1.0 g/L)	-1.15851	0.0102855	3-methylglutarylcarnitine (2)	Amino Acid	Lysine Metabolism	128145	NA
554	2'-FL (1.0 g/L)	-1.32191	0.0310168	adenine	Nucleotide	Purine Metabolism, Adenine containing	190	C00147
1107	Breastmilk	-1.45398	0.00168118	allantoin	Nucleotide	Purine Metabolism, (Hypo)Xanthine/Inosine containing	204	C02350
1123	Breastmilk	-1.30026	0.00557481	inosine	Nucleotide	Purine Metabolism, (Hypo)Xanthine/Inosine containing	6021	C00294
1284	Breastmilk	-1.08629	0.0161565	threonine	Amino Acid	Glycine, Serine and Threonine Metabolism	6288	C00188
1301	Breastmilk	-0.975241	0.0276071	lysine	Amino Acid	Lysine Metabolism	5962	C00047
1302	Breastmilk	-0.887761	0.0498257	methionine	Amino Acid	Methionine, Cysteine, SAM and Taurine Metabolism	6137	C00073
1419	Breastmilk	-1.78096	0.014533	5-methylthioadenosine (MTA)	Amino Acid	Polyamine Metabolism	439176	C00170
1444	Breastmilk	-0.96536	0.0310903	pipecolate	Amino Acid	Lysine Metabolism	849	C00408
1505	Breastmilk	-1.07174	0.0220028	orotate	Nucleotide	Pyrimidine Metabolism, Orotate containing	967	C00295
1508	Breastmilk	-1.37302	0.00156244	pantothenate (Vitamin B5)	Cofactors and Vitamins	Pantothenate and CoA Metabolism	6613	C00864
15336	Breastmilk	-2.29024	6.21497e-07	tartarate	Xenobiotics	Food Component/Plant	444305	C00898
1561	Breastmilk	-1.38216	0.00234078	alpha-tocopherol	Cofactors and Vitamins	Tocopherol Metabolism	14985	C02477
15681	Breastmilk	-1.77295	0.000624684	4-guanidinobutanoate	Amino Acid	Guanidino and Acetamido Metabolism	500	C01035
15745	Breastmilk	-1.57807	0.000587613	methylsuccinate	Amino Acid	Leucine, Isoleucine and Valine Metabolism	10349	NA
15749	Breastmilk	-1.64005	0.00519842	3-phenylpropionate (hydrocinnamate)	Amino Acid	Phenylalanine and Tyrosine Metabolism	107	C05629
15835	Breastmilk	-1.07558	0.0182256	xylose	Carbohydrate	Pentose Metabolism	135191	C00181
1584	Breastmilk	-0.968693	0.0301131	methyl indole-3-acetate	Xenobiotics	Food Component/Plant	74706	NA
1598	Breastmilk	-1.76004	5.67268e-05	tigloylglycine	Amino Acid	Leucine, Isoleucine and Valine Metabolism	6441567	NA
1605	Breastmilk	-1.71804	0.036154	ursodeoxycholate	Lipid	Secondary Bile Acid Metabolism	31401	C07880
1645	Breastmilk	-1.61822	0.000323387	laurate (12:0)	Lipid	Medium Chain Fatty Acid	3893	C02679
1649	Breastmilk	-1.59707	0.000339769	valine	Amino Acid	Leucine, Isoleucine and Valine Metabolism	6287	C00183
1670	Breastmilk	-1.1897	0.00971301	urea	Amino Acid	Urea cycle; Arginine and Proline Metabolism	1176	C00086
17747	Breastmilk	-1.50239	0.00386556	sphingosine	Lipid	Sphingolipid Metabolism	5353955	C00319
17769	Breastmilk	-1.72729	0.000821043	sphinganine	Lipid	Sphingolipid Metabolism	3126	C00836
1827	Breastmilk	-2.19803	3.37992e-07	riboflavin (Vitamin B2)	Cofactors and Vitamins	Riboflavin Metabolism	493570	C00255
18281	Breastmilk	-0.913451	0.0346285	2-hydroxyhippurate (salicylurate)	Xenobiotics	Benzoate Metabolism	10253	C07588
18362	Breastmilk	-1.51993	0.00127183	azelate (nonanedioate; C9)	Lipid	Fatty Acid, Dicarboxylate	2266	C08261
18374	Breastmilk	-2.37262	1.6318e-08	methionine sulfoxide	Amino Acid	Methionine, Cysteine, SAM and Taurine Metabolism	158980	C02989
19260	Breastmilk	-0.932453	0.0435381	1-oleoylglycerophosphoserine	Lipid	Lysolipid	9547099	NA
20694	Breastmilk	-1.09778	0.0159516	oxalate (ethanedioate)	Cofactors and Vitamins	Ascorbate and Aldarate Metabolism	971	C00209
21044	Breastmilk	-1.81885	9.09749e-05	2-hydroxybutyrate (AHB)	Amino Acid	Methionine, Cysteine, SAM and Taurine Metabolism	440864	C05984
21184	Breastmilk	-1.16918	0.0109863	1-oleoylglycerol (18:1)	Lipid	Monoacylglycerol	5283468	NA
21232	Breastmilk	-1.24986	0.0190414	2-oleoylglycerol (18:1)	Lipid	Monoacylglycerol	5319879	NA
2132	Breastmilk	-1.3238	0.00359128	citrulline	Amino Acid	Urea cycle; Arginine and Proline Metabolism	9750	C00327
22138	Breastmilk	-2.42484	8.73681e-09	homocitrulline	Amino Acid	Urea cycle; Arginine and Proline Metabolism	65072	C02427
27531	Breastmilk	-1.74156	0.00555824	hyodeoxycholate	Lipid	Secondary Bile Acid Metabolism	5283820	C15517
27665	Breastmilk	-2.16253	1.7695e-07	1-methylnicotinamide	Cofactors and Vitamins	Nicotinate and Nicotinamide Metabolism	10129985	C02918
27672	Breastmilk	-1.24703	0.00557335	3-indoxyl sulfate	Amino Acid	Tryptophan Metabolism	10258	NA
27719	Breastmilk	-1.87323	1.59523e-05	galactonate	Carbohydrate	Fructose, Mannose and Galactose Metabolism	128869	C00880
27738	Breastmilk	-1.79139	7.32732e-05	threonate	Cofactors and Vitamins	Ascorbate and Aldarate Metabolism	151152	C01620
31536	Breastmilk	-2.37175	2.22678e-08	N-(2-furoyl)glycine	Xenobiotics	Food Component/Plant	21863	NA
3155	Breastmilk	-0.917711	0.0352141	3-ureidopropionate	Nucleotide	Pyrimidine Metabolism, Uracil containing	111	C02642
31555	Breastmilk	-2.12679	6.0191e-07	pyridoxate	Cofactors and Vitamins	Vitamin B6 Metabolism	6723	C00847
32401	Breastmilk	-1.51257	0.023846	trigonelline (N'-methylnicotinate)	Cofactors and Vitamins	Nicotinate and Nicotinamide Metabolism	5570	C01004
32405	Breastmilk	-8.84052	1.04292e-12	indolepropionate	Amino Acid	Tryptophan Metabolism	3744	NA
32442	Breastmilk	-1.74131	0.000262487	7-hydroxyoctanoate	Lipid	Fatty Acid, Monohydroxy	167627	NA
32452	Breastmilk	-0.963561	0.0354473	propionylcarnitine (C3)	Lipid	Fatty Acid Metabolism (also BCAA Metabolism)	107738	C03017
32492	Breastmilk	-1.84151	4.10461e-05	caprylate (8:0)	Lipid	Medium Chain Fatty Acid	379	C06423
32635	Breastmilk	-1.00299	0.0249396	1-linoleoyl-GPE (18:2)*	Lipid	Lysolipid	52925130	NA
33009	Breastmilk	-2.09803	3.20471e-06	homostachydrine*	Xenobiotics	Food Component/Plant	441447	C08283
33364	Breastmilk	-0.943161	0.0313463	gamma-glutamylthreonine*	Peptide	Gamma-glutamyl Amino Acid	NA	NA
33418	Breastmilk	-1.8603	6.1447e-05	delta-tocopherol	Cofactors and Vitamins	Tocopherol Metabolism	92094	C14151
33420	Breastmilk	-1.85446	1.00452e-05	gamma-tocopherol	Cofactors and Vitamins	Tocopherol Metabolism	14986	C02483
33441	Breastmilk	-1.94255	7.4523e-06	isobutyrylcarnitine (C4)	Amino Acid	Leucine, Isoleucine and Valine Metabolism	168379	NA
33871	Breastmilk	-1.1738	0.00774027	1-eicosadienoyl-GPC* (20:2)*	Lipid	Lysolipid	NA	NA
33955	Breastmilk	-0.959071	0.0368622	1-palmitoyl-GPC (16:0)	Lipid	Lysolipid	86554	NA
33961	Breastmilk	-1.05506	0.019691	1-stearoyl-GPC (18:0)	Lipid	Lysolipid	497299	NA
34407	Breastmilk	-0.900141	0.0433151	isovalerylcarnitine (C5)	Amino Acid	Leucine, Isoleucine and Valine Metabolism	6426851	NA
34419	Breastmilk	-1.3287	0.00368894	1-linoleoyl-GPC (18:2)	Lipid	Lysolipid	11988421	C04100
34445	Breastmilk	-1.04988	0.0264868	sphingosine 1-phosphate	Lipid	Sphingolipid Metabolism	5283560	C06124
34534	Breastmilk	-0.975053	0.0378457	laurylcarnitine (C12)	Lipid	Fatty Acid Metabolism(Acyl Carnitine)	10427569	NA
35107	Breastmilk	-1.08619	0.0170422	isovalerylglycine	Amino Acid	Leucine, Isoleucine and Valine Metabolism	546304	NA
35126	Breastmilk	-2.5589	1.04669e-06	phenylacetylglutamine	Amino Acid	Phenylalanine and Tyrosine Metabolism	92258	C04148
35160	Breastmilk	-1.24103	0.00947939	oleoylcarnitine (C18)	Lipid	Fatty Acid Metabolism(Acyl Carnitine)	6441392;53477789	NA
35253	Breastmilk	-1.1597	0.0109725	2-palmitoyl-GPC* (16:0)*	Lipid	Lysolipid	15061532	NA
35255	Breastmilk	-0.990358	0.0283125	2-stearoyl-GPC* (18:0)*	Lipid	Lysolipid	10208382	NA
35257	Breastmilk	-1.12425	0.0148866	2-linoleoyl-GPC* (18:2)*	Lipid	Lysolipid	NA	NA
35320	Breastmilk	-1.07656	0.0359447	catechol sulfate	Xenobiotics	Benzoate Metabolism	3083879	C00090
35322	Breastmilk	-1.62209	0.0060848	hydroquinone sulfate	Xenobiotics	Drug	161220	C00530
35437	Breastmilk	-1.11814	0.0167761	isobutyrylglycine (C4)	Amino Acid	Leucine, Isoleucine and Valine Metabolism	10855600	NA
35623	Breastmilk	-1.42697	0.0101353	2-arachidoylglycerophosphocholine*	Lipid	Lysolipid	NA	NA
35626	Breastmilk	-2.1387	3.0937e-07	2-myristoyl-GPC* (14:0)*	Lipid	Lysolipid	NA	NA
35628	Breastmilk	-1.87449	1.26725e-05	1-oleoyl-GPE (18:1)	Lipid	Lysolipid	9547071	NA
35638	Breastmilk	-2.37617	9.94435e-09	xylonate	Carbohydrate	Pentose Metabolism	6602431	C05411
35854	Breastmilk	-2.19068	3.81323e-07	threitol	Carbohydrate	Pentose Metabolism	169019	C16884
36095	Breastmilk	-2.37271	2.4959e-05	thymol sulfate	Xenobiotics	Food Component/Plant	NA	C09908
36099	Breastmilk	-2.24587	1.44919e-07	4-ethylphenyl sulfate	Xenobiotics	Benzoate Metabolism	NA	C13637
36103	Breastmilk	-2.61668	5.21134e-05	p-cresol sulfate	Amino Acid	Phenylalanine and Tyrosine Metabolism	4615423	C01468
36593	Breastmilk	-1.02677	0.0234702	2-linoleoyl-GPE* (18:2)*	Lipid	Lysolipid	NA	NA
36594	Breastmilk	-1.53727	0.000781327	1-linoleoyl-GPI* (18:2)*	Lipid	Lysolipid	NA	NA
36602	Breastmilk	-1.73619	7.8308e-05	1-oleoyl-GPI (18:1)*	Lipid	Lysolipid	NA	NA
36756	Breastmilk	-1.31024	0.00874177	leucylleucine	Peptide	Dipeptide	76807	C11332
36757	Breastmilk	-2.1419	1.57871e-06	leucylisoleucine	Peptide	Dipeptide	7010534	NA
36760	Breastmilk	-1.00925	0.0420256	isoleucylleucine	Peptide	Dipeptide	11644431	NA
36812	Breastmilk	-0.998775	0.0392587	1-oleoylglycerophosphate (18:1)	Lipid	Lysolipid	5497152	NA
37104	Breastmilk	-2.2057	1.60109e-07	cyclo(leu-pro)	Peptide	Dipeptide	7074739	NA
37202	Breastmilk	-0.771016	0.0476964	4-androsten-3beta,17beta-diol disulfate (1)	Lipid	Steroid	10634	C04295
37431	Breastmilk	-2.06864	1.46554e-06	N-methyl proline	Amino Acid	Urea cycle; Arginine and Proline Metabolism	557	NA
37455	Breastmilk	-1.17907	0.00756022	glycerophosphoethanolamine	Lipid	Phospholipid Metabolism	123874	C01233
37752	Breastmilk	-1.25176	0.00553575	13-HODE + 9-HODE	Lipid	Fatty Acid, Monohydroxy	43013	NA
38395	Breastmilk	-2.37488	5.2289e-07	12,13-DiHOME	Lipid	Fatty Acid, Dihydroxy	10236635	C14829
38399	Breastmilk	-2.55591	5.07078e-09	9,10-DiHOME	Lipid	Fatty Acid, Dihydroxy	9966640	C14828
38637	Breastmilk	-1.80285	8.10789e-05	cinnamoylglycine	Xenobiotics	Food Component/Plant	709625	NA
39221	Breastmilk	-1.19105	0.0182413	2-linoleoylglycerophosphoinositol*	Lipid	Lysolipid	NA	NA
39346	Breastmilk	-1.34994	0.0103231	alpha-CEHC glucuronide*	Cofactors and Vitamins	Tocopherol Metabolism	NA	NA
39378	Breastmilk	-1.20189	0.0377222	tauroursodeoxycholate	Lipid	Secondary Bile Acid Metabolism	9848818	NA
39379	Breastmilk	-2.12726	0.00298538	glycoursodeoxycholate	Lipid	Secondary Bile Acid Metabolism	12310288	NA
396	Breastmilk	-2.59139	2.94552e-07	glutarate (pentanedioate)	Amino Acid	Lysine Metabolism	743	C00489
39831	Breastmilk	-1.80684	0.000103544	eicosanodioate	Lipid	Fatty Acid, Dicarboxylate	75502	NA
39994	Breastmilk	-1.11373	0.020195	valylleucine	Peptide	Dipeptide	352039	NA
40050	Breastmilk	-1.09367	0.0295433	valylisoleucine	Peptide	Dipeptide	5246012;5246013	NA
40469	Breastmilk	-2.01376	5.97689e-06	N1-Methyl-2-pyridone-5-carboxamide	Cofactors and Vitamins	Nicotinate and Nicotinamide Metabolism	69698	C05842
41393	Breastmilk	-1.20176	0.0124248	phenylalanylvaline	Peptide	Dipeptide	4096934	NA
41912	Breastmilk	-1.24186	0.0208433	histidyltryptophan	Peptide	Dipeptide	6539217	NA
42103	Breastmilk	-1.06366	0.0306812	3-hydroxypropanoate	Lipid	Fatty Acid, Monohydroxy	68152	C01013
42374	Breastmilk	-1.65052	0.000546719	2-aminobutyrate	Amino Acid	Methionine, Cysteine, SAM and Taurine Metabolism	439691	C02261
42381	Breastmilk	-1.86728	6.49877e-05	gamma-CEHC glucuronide*	Cofactors and Vitamins	Tocopherol Metabolism	NA	NA
42420	Breastmilk	-1.2869	0.00282045	erythronate*	Carbohydrate	Aminosugar Metabolism	2781043	NA
42463	Breastmilk	-1.93392	2.72863e-05	myristoyl sphingomyelin*	Lipid	Sphingolipid Metabolism	11433862	NA
42561	Breastmilk	-0.979471	0.0355415	3-hydroxyindolin-2-one	Xenobiotics	Food Component/Plant	6097	C11130
43266	Breastmilk	-2.59522	1.14908e-08	2-aminophenol sulfate	Xenobiotics	Chemical	181670	NA
43343	Breastmilk	-0.981236	0.0361906	2-aminooctanoate	Lipid	Fatty Acid, Amino	69522	NA
43400	Breastmilk	-3.30403	1.0931e-06	2-piperidinone	Xenobiotics	Food Component/Plant	12665	NA
43502	Breastmilk	-1.42859	0.00114394	N-octanoylglycine	Lipid	Fatty Acid Metabolism(Acyl Glycine)	84290	NA
43676	Breastmilk	-1.93079	0.00585259	1-linoleoylglycerophosphoserine*	Lipid	Lysolipid	NA	NA
43761	Breastmilk	-1.91833	1.49102e-05	2-aminoheptanoate	Lipid	Fatty Acid, Amino	227939	NA
43829	Breastmilk	-1.53357	0.000503937	gamma-glutamylvaline	Peptide	Gamma-glutamyl Amino Acid	7015683	NA
44526	Breastmilk	-1.45237	0.0014499	3-methyl-2-oxobutyrate	Amino Acid	Leucine, Isoleucine and Valine Metabolism	49	C00141
44552	Breastmilk	-2.03915	1.36585e-05	S-(3-hydroxypropyl)mercapturic acid (HPMA)	Xenobiotics	Chemical	3371179	NA
44560	Breastmilk	-2.20939	1.98628e-07	1-eicosenoylglycerophosphocholine (20:1n9)*	Lipid	Lysolipid	NA	NA
44620	Breastmilk	-1.3032	0.00870906	4-acetylphenyl sulfate	Xenobiotics	Drug	4684006	NA
44656	Breastmilk	-1.23793	0.00478628	isovalerate (C5)	Amino Acid	Leucine, Isoleucine and Valine Metabolism	10430	C08262
44664	Breastmilk	-1.10214	0.0133584	glutaroylcarnitine (C5)	Amino Acid	Lysine Metabolism	71464488	NA
44872	Breastmilk	-0.951454	0.042694	gamma-glutamylmethionine	Peptide	Gamma-glutamyl Amino Acid	7009567	NA
44876	Breastmilk	-2.0857	1.28245e-06	gamma-CEHC	Cofactors and Vitamins	Tocopherol Metabolism	133098	NA
45095	Breastmilk	-0.956444	0.0279147	2-methylbutyroylcarnitine (C5)	Amino Acid	Leucine, Isoleucine and Valine Metabolism	6426901	NA
45453	Breastmilk	-2.42943	6.00125e-09	1-myristoyl-GPC (14:0)	Lipid	Lysolipid	460604	C04230
45455	Breastmilk	-2.06108	8.46753e-07	2-oleoyl-GPE* (18:1)*	Lipid	Lysolipid	NA	NA
45456	Breastmilk	-2.19371	4.49779e-07	1-arachidoyl-GPC (20:0)	Lipid	Lysolipid	24779473	C04230
45869	Breastmilk	-1.97158	4.3965e-06	2-linolenoylglycerophosphocholine(18:3n3)*	Lipid	Lysolipid	NA	NA
45951	Breastmilk	-1.97555	3.81971e-06	1-linolenoylglycerophosphocholine (18:3n3)*	Lipid	Lysolipid	NA	NA
46079	Breastmilk	-0.967406	0.0365436	thyroxine	Amino Acid	Phenylalanine and Tyrosine Metabolism	5819	C01829
46146	Breastmilk	-2.33928	2.32826e-07	4-methylcatechol sulfate	Xenobiotics	Benzoate Metabolism	NA	NA
46223	Breastmilk	-1.28199	0.00707506	linoleoylcarnitine*	Lipid	Fatty Acid Metabolism(Acyl Carnitine)	6450015	NA
46960	Breastmilk	-1.10682	0.0150001	sulfate*	Xenobiotics	Chemical	1118	C00059
47666	Breastmilk	-2.22375	2.71616e-07	alpha-CEHC sulfate	Cofactors and Vitamins	Tocopherol Metabolism	NA	NA
48119	Breastmilk	-1.98956	2.3661e-06	2-eicosenoylglycerophosphocholine(20:1n9)*	Lipid	Lysolipid	NA	NA
48188	Breastmilk	-2.18704	7.22367e-07	alpha-CEHC	Cofactors and Vitamins	Tocopherol Metabolism	9943542	NA
48258	Breastmilk	-1.35521	0.00233367	1-oleoyl-GPC (18:1)	Lipid	Lysolipid	16081932	NA
48259	Breastmilk	-1.65049	0.00015676	2-oleoyl-GPC* (18:1)*	Lipid	Lysolipid	NA	NA
48303	Breastmilk	-1.05096	0.0361809	oleoyl-linoleoyl-glycerophosphoinositol (1)*	Lipid	Lysolipid	NA	NA
4968	Breastmilk	-1.06836	0.0266431	alpha-ketobutyrate	Amino Acid	Methionine, Cysteine, SAM and Taurine Metabolism	58	C00109
512	Breastmilk	-1.21336	0.00722262	asparagine	Amino Acid	Alanine and Aspartate Metabolism	6267	C00152
555	Breastmilk	-1.3087	0.0328709	adenosine	Nucleotide	Purine Metabolism, Adenine containing	60961	C00212
605	Breastmilk	-1.61294	0.000616726	uracil	Nucleotide	Pyrimidine Metabolism, Uracil containing	1174	C00106
6146	Breastmilk	-1.30287	0.00333327	2-aminoadipate	Amino Acid	Lysine Metabolism	469	C00956
64	Breastmilk	-1.02729	0.0265142	phenylalanine	Amino Acid	Phenylalanine and Tyrosine Metabolism	6140	C00079
